# Supplementary material for: Unveiling the Broad-Spectrum Virucidal Potential of Purified Clinoptilolite-Tuff
Source: Microorganisms. 2024 Aug 1;12(8):1572. doi: 10.3390/microorganisms12081572 (PMC11356225; doi:10.3390/microorganisms12081572)
Supplement: Supplementary file 1 [file microorganisms-12-01572-s001.zip]

Archive with 1 entries (1 files):
- microorganisms-3103206-supplementary.pdf
